# Supplementary material for: Host-specific plasmid evolution explains the variable spread of clinical antibiotic-resistance plasmids
Source: Proc Natl Acad Sci U S A. 2023 Apr 6;120(15):e2212147120. doi: 10.1073/pnas.2212147120 (PMC10104558; doi:10.1073/pnas.2212147120)
Supplement: Supplementary file 2 — Dataset S01 (XLSX) [file pnas.2212147120.sd01.xlsx]

## Sheet: Sheet1
List
List of identified conserved proteins
No	Synonym	Start	End	Strand	Length(aa)	Gene	Product	VF		AR		T3SE		T4SE		T6SE		T7SE		Prophage		ICE		T3SS		T4SS		T6SS		T7SS		Integron		IS		PAI		ARI
								Hit	Ha-value	Hit	Ha-value	Hit	Ha-value	Hit	Ha-value	Hit	Ha-value	Hit	Ha-value	Hit	Ha-value	Hit	Ha-value	Hit	Ha-value	Hit	Ha-value	Hit	Ha-value	Hit	Ha-value	Hit	Ha-value	Hit	Ha-value	Hit	Ha-value	Hit	Ha-value
1	ESBL01_04864	2100	3308	-	402	-	hypothetical protein	-	-	-	-	-	-	-	-	-	-	-	-	-	-	-	-	-	-	-	-	-	-	-	-	-	-	IS1294_PEP	0.908	-	-	-	-
2	ESBL01_04866	3581	6052	-	823	-	hypothetical protein	-	-	-	-	-	-	-	-	-	-	-	-	-	-	-	-	-	-	-	-	-	-	-	-	-		ISPa40_PEP5	0.905	-	-	ARI_265509451	0.948
3	ESBL01_04867	6056	6616	-	186	pinE	e14 prophage; site-specific DNA recombinase	-	-	-	-	-	-	-	-	-	-	-	-	-	-	-	-	-	-	-	-	-	-	-	-	-	-	ISPa40_PEP4	0.914	-	-	ARI_265509450	0.935
4	ESBL01_04868	6792	6992	-	66	-	hypothetical protein	VFG1029	1	-	-	-	-	-	-	-	-	-	-	-	-	-	-	-	-	-	-	-	-	-	-	-	-	-	-	PAI_AAL08438	1	ARI_15808709	1
5	ESBL01_04869	7345	8358	-	337	xerD_4	site-specific recombinase	-	-	-	-	-	-	-	-	-	-	-	-	-	-	-	-	-	-	-	-	-	-	-	-	-	-	-	-	-	-	ARI_481190489	1
6	ESBL01_04870	8441	8989	+	182	folA_2	dihydrofolate reductase	-	-	AR_YP_001816601	1	-	-	-	-	-	-	-	-	-	-	-	-	-	-	-	-	-	-	-	-	Integron_374095342	0.852	-	-	-	-	-	-
7	ESBL01_04871	9120	9908	+	262	ant1	Streptomycin 3''-adenylyltransferase	-	-	-	-	-	-	-	-	-	-	-	-	-	-	-	-	-	-	-	-	-	-	-	-	Integron_260594486	1	-	-	-	-	-	-
8	ESBL01_04872	10110	10814	+	234	-	hypothetical protein	-	-	-	-	-	-	-	-	-	-	-	-	-	-	-	-	-	-	-	-	-	-	-	-	-	-	-	-	-	-	ARI_90265392	1
9	ESBL01_04873	10933	11622	+	229	-	hypothetical protein	-	-	-	-	-	-	-	-	-	-	-	-	-	-	-	-	-	-	-	-	-	-	-	-	-	-	IS5075_PEP	0.991	-	-	-	-
10	ESBL01_04875	12310	13125	+	271	folP_2	dihydropteroate synthase	-	-	AR_YP_001969930	1	-	-	-	-	-	-	-	-	-	-	-	-	-	-	-	-	-	-	-	-	-	-	-	-	-	-	ARI_327185038	1
11	ESBL01_04876	13212	13514	+	100	glmM_2	phosphoglucosamine mutase	-	-	-	-	-	-	-	-	-	-	-	-	-	-	-	-	-	-	-	-	-	-	-	-	-	-	-	-	-	-	ARI_327185037	1
12	ESBL01_04877	13690	14826	-	378	-	hypothetical protein	-	-	-	-	-	-	-	-	-	-	-	-	-	-	-	-	-	-	-	-	-	-	-	-	-	-	-	-	-	-	ARI_374284517	0.997
13	ESBL01_04883	17695	17961	-	88	-	hypothetical protein	-	-	-	-	-	-	-	-	-	-	-	-	-	-	-	-	-	-	-	-	-	-	-	-	-	-	-	-	PAI_569550076	0.602	-	-
14	ESBL01_04902	33017	34291	-	424	umuC_3	SOS mutagenesis and repair	-	-	-	-	-	-	-	-	-	-	-	-	Prophage_9630142	*	-	-	-	-	-	-	-	-	-	-	-	-	-	-	PAI_CAI36137	0.455	-	-
15	ESBL01_04904	34725	34973	-	82	dinI_2	DNA damage-inducible protein I	-	-	-	-	-	-	-	-	-	-	-	-	Prophage_89886014	0.439	-	-	-	-	-	-	-	-	-	-	-	-	-	-	-	-	-	-
16	ESBL01_04914	43463	43990	+	175	ssb_5	ssDNA-binding protein	VFG0576	0.594	-	-	-	-	-	-	-	-	-	-	Prophage_46401640	0.557	-	-	-	-	-	-	-	-	-	-	-	-	-	-	-	-	-	-
17	ESBL01_04915	44048	44281	+	77	ykfF_5	CP4-6 prophage; predicted protein	VFG1525	0.538	-	-	-	-	-	-	-	-	-	-	-	-	-	-	-	-	-	-	-	-	-	-	-	-	-	-	PAI_AAZ04455	0.538	-	-
18	ESBL01_04923	50645	51586	+	313	yhgA_2	putative transposase	-	-	-	-	-	-	-	-	-	-	-	-	Prophage_89886005	0.47	-	-	-	-	-	-	-	-	-	-	-	-	-	-	PAI_CAF28495	0.502	-	-
19	ESBL01_04935	63108	63203	+	31	-	hypothetical protein	-	-	-	-	-	-	-	-	-	-	-	-	-	-	-	-	-	-	-	-	-	-	-	-	-	-	-	-	PAI_284931887	0.903	-	-
20	ESBL01_04960	86864	88063	-	399	-	hypothetical protein	VFG0629	0.496	-	-	-	-	-	-	-	-	-	-	-	-	-	-	-	-	-	-	-	-	-	-	-	-	-	-	PAI_AAK00459	0.589	-	-
21	ESBL01_04963	90574	91836	+	420	-	hypothetical protein	-	-	-	-	-	-	-	-	-	-	-	-	-	-	-	-	-	-	-	-	-	-	-	-	-	-	ISEcp1_PEP	1	-	-	-	-
22	ESBL01_04965	92124	92999	+	291	bla	Beta-lactamase CTX-M-1	-	-	AR_P28585	1	-	-	-	-	-	-	-	-	-	-	-	-	-	-	-	-	-	-	-	-	-	-	-	-	-	-	-	-
23	ESBL01_04967	94725	96017	-	430	-	hypothetical protein	VFG2317	0.484	-	-	-	-	-	-	-	-	-	-	-	-	-	-	-	-	-	-	-	-	-	-	-	-	-	-	PAI_CAF28494	0.456	-	-
24	ESBL01_04970	97228	97842	-	204	-	hypothetical protein	VFG2315	0.524	-	-	-	-	-	-	-	-	-	-	-	-	-	-	-	-	-	-	-	-	-	-	-	-	-	-	PAI_CAF28492	0.51	-	-
25	ESBL01_04971	97860	98957	-	365	tcpE	Toxin coregulated pilus biosynthesis protein E	VFG2314	0.499	-	-	-	-	-	-	-	-	-	-	-	-	-	-	-	-	-	-	-	-	-	-	-	-	-	-	PAI_CAF28491	0.474	-	-
26	ESBL01_04972	98970	100523	-	517	gspE_3	putative protein secretion protein for export	VFG2313	0.493	-	-	-	-	-	-	-	-	-	-	-	-	-	-	-	-	-	-	-	-	-	-	-	-	-	-	PAI_CAF28490	0.495	-	-
27	ESBL01_04975	102261	103943	-	560	bfpB	Outer membrane lipoprotein BfpB	VFG2310	0.488	-	-	-	-	-	-	-	-	-	-	-	-	-	-	-	-	-	-	-	-	-	-	-	-	-	-	PAI_CAF28487	0.475	-	-
VF; Virulence factor, AR; Antibiotic resistance determinant, T3SE; (TE) type III secretion effector, T4SE; (FE) type IV secretion effector, T6SE; (SE) type VI secretion effector, T7SE; type VII secretion effector, Prophage; Prophage, ICE; integrative and conjugative elementT3SS; (T) type III secretion system, T4SS; (F) type IV secretion system, T6SS; (S) type VI secretion system, T7SS; type VII s…
Microbial Bioinformatics Group at MML, SJTU
