# Supplementary material for: Host-specific plasmid evolution explains the variable spread of clinical antibiotic-resistance plasmids
Source: Proc Natl Acad Sci U S A. 2023 Apr 6;120(15):e2212147120. doi: 10.1073/pnas.2212147120 (PMC10104558; doi:10.1073/pnas.2212147120)
Supplement: Supplementary file 3 — Dataset S02 (XLSX) [file pnas.2212147120.sd02.xlsx]

## Sheet: Sheet1
List
List of identified conserved proteins
No	Synonym	Start	End	Strand	Length(aa)	Gene	Product	VF		AR		T3SE		T4SE		T6SE		T7SE		Prophage		ICE		T3SS		T4SS		T6SS		T7SS		Integron		IS		PAI		ARI
								Hit	Ha-value	Hit	Ha-value	Hit	Ha-value	Hit	Ha-value	Hit	Ha-value	Hit	Ha-value	Hit	Ha-value	Hit	Ha-value	Hit	Ha-value	Hit	Ha-value	Hit	Ha-value	Hit	Ha-value	Hit	Ha-value	Hit	Ha-value	Hit	Ha-value	Hit	Ha-value
1	PROKKA_04851	8258	9133	-	291	bla	Beta-lactamase CTX-M-1 precursor	-	-	AR_P28585	1	-	-	-	-	-	-	-	-	-	-	-	-	-	-	-	-	-	-	-	-	-	-	-	-	-	-	-	-
2	PROKKA_04853	9421	10368	-	315	-	Transposase DDE domain protein	-	-	-	-	-	-	-	-	-	-	-	-	-	-	-	-	-	-	-	-	-	-	-	-	-	-	ISEcp1_PEP	1	-	-	-	-
3	PROKKA_04854	10483	10683	-	66	-	hypothetical protein	-	-	-	-	-	-	-	-	-	-	-	-	-	-	-	-	-	-	-	-	-	-	-	-	-	-	ISEcp1_PEP	0.879	-	-	-	-
4	PROKKA_04863	16622	17896	-	424	-	translesion error-prone DNA polymerase Vsubunit; DNA polymerase activity [Escherichia coli str. K-12 substr.MG1655]	-	-	-	-	-	-	-	-	-	-	-	-	Prophage_9630142	*	-	-	-	-	-	-	-	-	-	-	-	-	-	-	PAI_CAI36137	0.453	-	-
5	PROKKA_04865	18330	18578	-	82	-	DNA damage-inducible protein I [Escherichia colistr. K-12 substr.]	-	-	-	-	-	-	-	-	-	-	-	-	Prophage_89886014	0.439	-	-	-	-	-	-	-	-	-	-	-	-	-	-	-	-	-	-
6	PROKKA_04874	24728	25255	+	175	-	single-stranded DNA-binding protein [Escherichiacoli str. K-12 substr.]	VFG0576	0.594	-	-	-	-	-	-	-	-	-	-	Prophage_46401640	0.557	-	-	-	-	-	-	-	-	-	-	-	-	-	-	-	-	-	-
7	PROKKA_04875	25313	25546	+	77	-	CP4-6 prophage; uncharacterized protein[Escherichia coli str. K-12 substr.]	VFG1525	0.551	-	-	-	-	-	-	-	-	-	-	-	-	-	-	-	-	-	-	-	-	-	-	-	-	-	-	PAI_AAZ04455	0.551	-	-
8	PROKKA_04883	31917	32855	+	312	-	transposase_31 family protein [Escherichia colistr. K-12 substr.]	-	-	-	-	-	-	-	-	-	-	-	-	Prophage_89886005	0.506	-	-	-	-	-	-	-	-	-	-	-	-	-	-	PAI_AAN64216	0.533	-	-
9	PROKKA_04895	44391	44486	+	31	-	hypothetical protein	-	-	-	-	-	-	-	-	-	-	-	-	-	-	-	-	-	-	-	-	-	-	-	-	-	-	-	-	PAI_284931887	0.903	-	-
10	PROKKA_04920	68142	69344	-	400	-	hypothetical protein	VFG0629	0.495	-	-	-	-	-	-	-	-	-	-	-	-	-	-	-	-	-	-	-	-	-	-	-	-	-	-	PAI_AAK00459	0.587	-	-
11	PROKKA_04925	72496	73788	-	430	-	hypothetical protein	VFG2317	0.484	-	-	-	-	-	-	-	-	-	-	-	-	-	-	-	-	-	-	-	-	-	-	-	-	-	-	PAI_CAF28494	0.456	-	-
12	PROKKA_04928	74999	75613	-	204	-	hypothetical protein	VFG2315	0.524	-	-	-	-	-	-	-	-	-	-	-	-	-	-	-	-	-	-	-	-	-	-	-	-	-	-	PAI_CAF28492	0.51	-	-
13	PROKKA_04929	75631	76728	-	365	tcpE	Toxin coregulated pilus biosynthesis protein E	VFG2314	0.499	-	-	-	-	-	-	-	-	-	-	-	-	-	-	-	-	-	-	-	-	-	-	-	-	-	-	PAI_CAF28491	0.474	-	-
14	PROKKA_04930	76741	78294	-	517	-	general secretory pathway component, cryptic[Escherichia coli str. K-12 substr.]	VFG2313	0.493	-	-	-	-	-	-	-	-	-	-	-	-	-	-	-	-	-	-	-	-	-	-	-	-	-	-	PAI_CAF28490	0.495	-	-
15	PROKKA_04933	80032	81714	-	560	bfpB	Outer membrane lipoprotein BfpB precursor	VFG2310	0.488	-	-	-	-	-	-	-	-	-	-	-	-	-	-	-	-	-	-	-	-	-	-	-	-	-	-	PAI_CAF28487	0.475	-	-
VF; Virulence factor, AR; Antibiotic resistance determinant, T3SE; (TE) type III secretion effector, T4SE; (FE) type IV secretion effector, T6SE; (SE) type VI secretion effector, T7SE; type VII secretion effector, Prophage; Prophage, ICE; integrative and conjugative elementT3SS; (T) type III secretion system, T4SS; (F) type IV secretion system, T6SS; (S) type VI secretion system, T7SS; type VII s…
Microbial Bioinformatics Group at MML, SJTU
