# Supplementary material for: Host-specific plasmid evolution explains the variable spread of clinical antibiotic-resistance plasmids
Source: Proc Natl Acad Sci U S A. 2023 Apr 6;120(15):e2212147120. doi: 10.1073/pnas.2212147120 (PMC10104558; doi:10.1073/pnas.2212147120)
Supplement: Supplementary file 4 — Dataset S03 (XLSX) [file pnas.2212147120.sd03.xlsx]

## Sheet: Sheet1
plasmid	gene	function	predicted function	source for annotation (plasmidName_accession)	R64_AP005147_IncI1	R621a_AP011954	pCT_FN868832_Cottell.etAl_IncK
p1/15ESBL	yfaA	hypothetical	?	R64_AP005147	yes	yes	yes
p1/15ESBL	yfaB	uncharacterized	DUF1281 family protein	R64_AP005147	yes	yes	yes
p1/15ESBL	yfbA	hypothetical	?	R64_AP005147	yes	yes	yes
p1/15ESBL	yfbB	uncharacterized	DNA methylase	pJ31_CP053788.1	yes	yes	yes
p1/15ESBL	yfcA	hypothetical	?		yes	yes	no
p1/15ESBL	yfcB	uncharacterized	DUF1380 domain-containing protein	pJ31_CP053788.1	yes	yes	yes
p1/15ESBL	yfdA	hypothetical	?		yes	yes	yes
p1/15ESBL	yfeA	uncharacterized	DUF1472 family protein (contains 354 bp repeat sequence)	R64_AP005147	yes	yes	not annotated but encoded
p1/15ESBL	yfeB	uncharacterized	antirestriction protein	R64_AP005147	yes	yes	yes
p1/15ESBL	yfeC	uncharacterized	DUF1380 family protein		yes	yes	yes
p1/15ESBL	yffA	hypothetical	?	R64_AP005147	yes	yes	no
p1/15ESBL	yffB (disrupted in p1ESBL)	uncharacterized	?	R64_AP005147	yes	yes	not annotated but encoded
p1ESBL	ESBL01_04913	hypothetical	*LtrA-homologue, indicating a mobile group II intron (residue 1-321 of the ESBL01_04913 sequence aligne to c6me0C_; coverage, 71%, confidence 100.0% )	pCFS3313-2_CP026941.2	no	no	no
p1/15ESBL	ssi3	known	single stranded promoter, homologous to Frpo promoter region	ColIb P-9_AJ238399	not annotated but encoded	yes	not annotated but encoded
p1/15ESBL	ssb	known	single strand DNA-binding protein	R64_AP005147	yes	yes	yes
p1/15ESBL	ykfF	uncharacterized	* dsRBD-like fold, RNA-binding-like domain also found in LINE-1 (L1) transposable elements (residue 14-76 of the ykfF sequence aline to d2hjja1; coverage 80%, confidence 100%) DUF905 domain-containing protein	pJ31_CP053788.1	not annotated but encoded	not annotated but encoded	yes
p1/15ESBL	yfhA = parB-like	uncharacterized	*spo0j/ parB homologue, chromosome segregation/ dna binding protein (65-252 of the parB-like sequence aligne to c1vz0B_; coverage 27%, confidence 100%)	pCT_FN868832	yes	yes	pCT_035
p1/15ESBL	psiB	known	plasmid SOS inhibition system	R64_AP005147	yes	yes	yes
p1/15ESBL	psiA	known	plasmid SOS inhibition system	R64_AP005147	yes	yes	yes
p1/15ESBL	ygaA	hypothetical	*recx homologue, regulatory protein (residue 43-189 of the ygaA sequence aligne to c3e3vA_; coverage, 73%, confidence 61.8% )	R64_AP005147	yes	yes	yes
p1/15ESBL	ygbA	hypothetical	contains 354 bp repeat sequence	R64_AP005147	yes	yes	yes
p1/15ESBL	ardA	known	antirestriction protein ArdA	R64_AP005147	yes	yes	yes
p1/15ESBL	ssi2	known	single stranded promoter, homologous to Frpo promoter region	ColIb P-9_AJ238399	yes	yes	yes
p1/15ESBL	PndC	known	Post-segregation killing protein PndC	pCFS3313-2_CP026941.2	yes	yes	yes
p1/15ESBL	ygdA	hypothetical	?		yes	yes	yes
p1/15ESBL	ygdB	uncharacterized	putative transposase, Rpn family recombination-promoting nuclease	pCFS3313-2_CP026941.2 (A0A376C3R2,Transposase (Citrobacter koseri, 99.7%id)	yes	yes	yes
p1/15ESBL	t2	known	ρ-independent terminator		yes	no	yes
p1/15ESBL	ESBL01_04924/ ESBL15_04885)	hypothetical	?		not annotated but encoded	no	yes
p1/15ESBL	ygeA	uncharacterized	helix-turn-helix transcriptional regulator	pJ31_CP053788.1	yes	yes	yes
p1/15ESBL	ssi1	known	single stranded promoter, homologous to Frpo promoter region	ColIb P-9_AJ238399	yes	yes	yes
p1/15ESBL	ygfB	uncharacterized	DUF4942 domain-containing protein	pJ31_CP053788.1	yes	yes	yes
p1/15ESBL	t1	known	ρ-independent terminator		yes	yes	yes
p1/15ESBL	yggA	uncharacterized	molybdopterin-guanine dinucleotide biosynthesis protein MobC		yes	yes	yes
p1/15ESBL	oriT	known	origin of transfer	R64_AP005147	yes	yes	yes
p1/15ESBL	nikA	known	NikA oriT-specific DNA-binding protein	R64_AP005147	yes	yes	yes
p1/15ESBL	nikB	known	NikB relaxase	R64_AP005147	yes	yes	yes
