# Supplementary material for: Host-specific plasmid evolution explains the variable spread of clinical antibiotic-resistance plasmids
Source: Proc Natl Acad Sci U S A. 2023 Apr 6;120(15):e2212147120. doi: 10.1073/pnas.2212147120 (PMC10104558; doi:10.1073/pnas.2212147120)
Supplement: Supplementary file 5 — Dataset S04 (XLSX) [file pnas.2212147120.sd04.xlsx]

## Sheet: Sheet1
List
List of identified conserved proteins
No	Synonym	Start	End	Strand	Length(aa)	Gene	Product	VF		Prophage		IS		PAI		ARI
								Hit	Ha-value	Hit	Ha-value	Hit	Ha-value	Hit	Ha-value	Hit	Ha-value
1	ESBL19_01682	16938	18203	+	421	intB_2	KpLE2 phage-like element; predicted integrase	VFG0626	0.967	-	-	-	-	PAI_CAE85151	0.967	-	-
2	ESBL19_01683	18459	19502	+	347	-	hypothetical protein	VFG1694	0.991	-	-	-	-	PAI_AAD44731	0.839	-	-
3	ESBL19_01684	20032	20307	+	91	insA-1_1	IS1 protein InsA	-	-	-	-	IS1S_PEP	1	-	-	-	-
4	ESBL19_01685	20352	20729	+	125	insAB-1_2	InsAB' transposase	-	-	-	-	IS1R_PEP3	0.992	PAI_284931900	0.984	-	-
5	ESBL19_01686	21196	21696	-	166	mprA_2	MprA-CCCP	VFG1541	0.958	-	-	-	-	PAI_CAD33722	0.946	-	-
6	ESBL19_01687	22019	22396	-	125	insAB-1_3	InsAB' transposase	-	-	-	-	IS1R_PEP3	0.992	PAI_284931900	0.984	-	-
7	ESBL19_01688	22441	22716	-	91	insA-1_2	IS1 protein InsA	-	-	-	-	IS1S_PEP	1	-	-	-	-
8	ESBL19_01689	22745	23014	-	89	papA	Pap fimbrial major pilin protein	VFG0893	*	-	-	-	-	PAI_AAZ04426	0.697	-	-
9	ESBL19_01690	23011	23313	-	100	ybgD	putative fimbrial-like adhesin protein	VFG0893	0.65	-	-	-	-	PAI_AAZ04426	0.83	-	-
10	ESBL19_01691	24251	24472	+	73	-	P fimbrial regulatory protein KS71A	VFG1552	0.959	-	-	-	-	-	-	-	-
11	ESBL19_01692	25123	25923	-	266	-	hypothetical protein	-	-	Prophage_32171152	0.97	IS629_PEP3	0.951	PAI_AAZ04444	0.966	-	-
12	ESBL19_01693	25923	26249	-	108	-	Insertion element IS6110 uncharacterized 12.0kDa protein	-	-	Prophage_32171154	0.982	-	-	PAI_CAI43908	0.982	-	-
13	ESBL19_01695	28287	28547	+	86	-	hypothetical protein	VFG1720	1	-	-	-	-	-	-	-	-
14	ESBL19_01696	28589	29149	+	186	-	hypothetical protein	VFG1721	0.989	-	-	-	-	-	-	-	-
15	ESBL19_01697	29189	29617	+	142	-	hypothetical protein	VFG1722	0.993	-	-	-	-	-	-	-	-
16	ESBL19_01698	30335	31528	-	397	-	hypothetical protein	VFG0614	0.998	-	-	-	-	PAI_AAD44744	0.998	-	-
17	ESBL19_01699	31664	33388	+	574	iucA	N(2)-citryl-N(6)-acetyl-N(6)-hydroxylysinesynthas e	VFG0615	0.998	-	-	-	-	PAI_AAD44746	0.998	-	-
18	ESBL19_01700	33389	34336	+	315	iucB	N(6)-hydroxylysine O-acetyltransferase	VFG1082	0.997	-	-	-	-	PAI_AAK71632	0.997	-	-
19	ESBL19_01701	34336	36078	+	580	iucC	Aerobactin synthase	VFG0617	0.993	-	-	-	-	PAI_AAK71633	0.988	-	-
20	ESBL19_01702	36075	37352	+	425	iucD	L-lysine N6-monooxygenase	VFG0937	0.979	-	-	-	-	PAI_AAD44749	0.977	-	-
21	ESBL19_01703	37434	39635	+	733	cirA_3	outer membrane receptor involved in uptake offerric dihyroxybenzoylserine	VFG0936	0.898	-	-	-	-	PAI_AAD44750	0.895	-	-
22	ESBL19_01704	40579	44466	+	1295	ycgV_1	putative adhesion and penetration protein	VFG0902	0.994	-	-	-	-	-	-	-	-
23	ESBL19_01705	44513	44686	+	57	-	hypothetical protein	VFG1739	0.965	-	-	-	-	PAI_AAK00460	0.947	-	-
24	ESBL19_01706	44738	45106	+	122	insN-1_1	CP4-6 prophage; partial regulator of insertionelement IS911A	-	-	-	-	ISSfl10_PEP	0.721	PAI_AAD44752	0.721	-	-
25	ESBL19_01707	45063	46214	+	383	insI-2_1	transposase of IS30	-	-	-	-	IS30_PEP	1	-	-	-	-
26	ESBL19_01708	46299	47117	+	272	insF-1_1	IS3 element protein InsF	-	-	-	-	ISSd1_PEP3	0.996	PAI_AAD44751	0.996	-	-
27	ESBL19_01709	47129	47584	+	151	-	hypothetical protein	VFG1739	0.914	-	-	-	-	PAI_AAK00460	0.914	-	-
28	ESBL19_01713	50453	50878	+	141	-	Mobile element protein (Escherichia virus Lambda_4A7) hypothetical protein	-	-	-	-	ISEc23_PEP	1	PAI_CAD66197	0.759	-	-
29	ESBL19_01714	50875	51225	+	116	-	Mobile element protein (Escherichia virus Lambda_4A7) hypothetical protein	-	-	-	-	ISEc23_PEP2	1	-	-	-	-
30	ESBL19_01715	51256	52869	+	537	-	Mobile element protein (Escherichia virus Lambda_4A7)	-	-	-	-	ISEc23_PEP3	1	-	-	-	-
31	ESBL19_01716	53535	53750	-	71	-	hypothetical protein	VFG1723	0.986	-	-	-	-	-	-	-	-
32	ESBL19_01717	53754	54113	-	119	-	hypothetical protein	VFG1724	0.941	-	-	-	-	-	-	-	-
33	ESBL19_01718	54404	54646	-	80	-	hypothetical protein	VFG1727	0.988	-	-	-	-	-	-	-	-
34	ESBL19_01719	55508	57598	-	696	cirA_4	outer membrane receptor involved in uptake offerric dihyroxybenzoylserine	VFG1731	0.996	-	-	-	-	PAI_AAZ04447	*	-	-
35	ESBL19_01720	58098	59003	-	301	insCD-1	IS2 element transposase InsAB'	VFG0621	0.947	-	-	IS2_PEP3	0.95	-	-	-	-
36	ESBL19_01721	58961	59326	-	121	insC-1_1	IS2 element protein InsA	VFG0648	0.992	-	-	ISEc27_PEP	0.992	PAI_AAD44740	0.992	-	-
37	ESBL19_01731	69032	69457	+	141	-	hypothetical protein	VFG1666	0.872	-	-	IS682_PEP	0.965	PAI_CAD66191	0.872	-	-
38	ESBL19_01732	69454	69804	+	116	-	hypothetical protein	-	-	-	-	IS682_PEP2	0.957	-	-	-	-
39	ESBL19_01733	69835	70935	+	366	-	hypothetical protein	-	-	-	-	IS682_PEP3	0.965	-	-	ARI_327185047	0.926
40	ESBL19_01734	70932	72470	+	512	-	hypothetical protein	-	-	-	-	ISEc8_PEP3	0.94	PAI_AAC31494	0.94	ARI_327185046	0.94
41	ESBL19_01736	72691	73074	-	127	-	hypothetical protein	VFG0645	0.921	-	-	-	-	PAI_AAK00467	0.921	-	-
42	ESBL19_01737	73241	73810	-	189	-	hypothetical protein	-	-	-	-	-	-	PAI_CAI43834	0.915	ARI_20908101	0.915
43	ESBL19_01738	75636	75842	+	68	-	hypothetical protein	VFG0651	0.956	-	-	-	-	PAI_CAE85187	0.956	-	-
44	ESBL19_01739	75928	76500	+	190	-	hypothetical protein	VFG0652	0.968	-	-	-	-	PAI_AAK00471	0.884	ARI_15808738	*
45	ESBL19_01740	76621	78111	-	496	yfjI	CP4-57 prophage; predicted protein	VFG1476	*	-	-	-	-	PAI_CAI43837	0.883	-	-
46	ESBL19_01741	79443	80315	+	290	yeeP_2	CP4-44 prophage; predicted GTP-binding protein	VFG1062	0.979	-	-	-	-	PAI_AAL08471	0.979	ARI_15808742	0.979
47	ESBL19_01742	80649	83771	+	1040	flu_1	CP4-44 prophage; antigen 43 (Ag43)phase-variable biofilm formation autotransporter	VFG0655	0.961	-	-	-	-	PAI_AAK00474	0.96	-	-
48	ESBL19_01743	83920	84993	+	357	yeeR	CP4-44 prophage; predicted membrane protein	VFG0656	0.978	-	-	-	-	PAI_AAK00475	0.978	-	-
49	ESBL19_01744	85069	85524	+	151	-	hypothetical protein	VFG0657	0.993	-	-	-	-	PAI_AAK00476	0.934	-	-
50	ESBL19_01745	85603	85836	+	77	ykfF_1	CP4-6 prophage; predicted protein	-	-	-	-	-	-	PAI_CAI43842	0.922	-	-
51	ESBL19_01746	85937	86755	+	272	yfjQ_2	CP4-57 prophage; predicted protein	VFG0658	0.967	-	-	-	-	PAI_CAI43843	1	-	-
52	ESBL19_01747	86810	87295	+	161	yfjX_1	CP4-57 prophage; predicted antirestrictionprotein	VFG1677	0.938	-	-	-	-	PAI_CAI43844	0.969	-	-
53	ESBL19_01748	87311	87787	+	158	yeeS_2	CP4-44 prophage; predicted DNA repair protein	VFG1528	1	-	-	-	-	PAI_CAI43846	1	-	-
54	ESBL19_01749	87850	88071	+	73	yeeT_2	CP4-44 prophage; predicted protein	VFG1529	0.986	-	-	-	-	PAI_AAZ04459	0.986	-	-
55	ESBL19_01751	88784	89152	+	122	cbeA_2	CP4-44 prophage; antitoxin of the CbtA-CbeA toxin-antitoxin system	VFG1619	0.91	-	-	-	-	PAI_CAI43903	0.902	-	-
56	ESBL19_01752	89241	89618	+	125	cbtA_2	CP4-44 prophage; toxin of the CbtA-CbeAtoxin-antitoxin system	VFG0663	0.928	-	-	-	-	PAI_AAZ04461	0.96	-	-
57	ESBL19_01753	89615	90103	+	162	yeeW_2	CP4-44 prophage; predicted protein	VFG1621	0.92	-	-	-	-	PAI_AAL08479	0.895	ARI_15808750	0.895
58	ESBL19_01754	90120	90317	+	65	-	hypothetical protein	VFG1532	0.938	-	-	-	-	PAI_CAD33791	0.938	-	-
59	ESBL19_01755	90402	91247	+	281	-	hypothetical protein	VFG1533	0.922	-	-	-	-	PAI_CAD33792	0.922	-	-
60	ESBL19_01758	93069	93224	+	51	-	hypothetical protein	-	-	-	-	ISEc32_PEP	0.706	-	-	-	-
61	ESBL19_01759	94033	95016	+	327	kdsD_2	D-arabinose 5-phosphate isomerase	VFG1971	*	-	-	-	-	PAI_CAE85210	0.994	-	-
62	ESBL19_01760	95088	96236	+	382	-	hypothetical protein	VFG1973	*	-	-	-	-	PAI_CAE85211	0.997	-	-
63	ESBL19_01761	96260	97936	+	558	gfcE	putative exopolysaccharide export protein	VFG1448	0.995	-	-	-	-	PAI_AAZ04468	0.995	-	-
64	ESBL19_01762	97946	98686	+	246	kdsB_1	3-deoxy-D-manno-octulosonatecytidylyltransferase	-	-	-	-	-	-	PAI_CAE85213	0.98	-	-
65	ESBL19_01763	98683	100710	+	675	-	hypothetical protein	VFG0259	*	-	-	-	-	PAI_AAZ04470	0.967	-	-
66	ESBL19_01764	100745	101914	+	389	-	hypothetical protein	VFG0705	*	-	-	-	-	PAI_AAZ04471	0.979	-	-
67	ESBL19_01771	110120	110794	-	224	malK_1	maltose ABC transporter - ATP binding subunit	VFG1449	0.701	-	-	-	-	PAI_CAE85223	0.71	-	-
68	ESBL19_01772	110791	111567	-	258	kpsM	Polysialic acid transport protein KpsM	VFG1450	0.973	-	-	-	-	PAI_CAE85224	0.729	-	-
69	ESBL19_01773	112625	113161	-	178	yghD	putative secretion pathway protein, M-typeprotein, membrane anchored	VFG2056	0.719	-	-	-	-	PAI_CAE85225	0.944	-	-
70	ESBL19_01774	113163	114341	-	392	epsL	Type II secretion system protein L	VFG2055	0.704	-	-	-	-	PAI_CAE85226	0.949	-	-
71	ESBL19_01775	114338	115315	-	325	gspK_1	putative protein secretion protein for export	VFG2054	0.985	-	-	-	-	PAI_CAE85227	0.988	-	-
72	ESBL19_01776	115312	115917	-	201	gspJ_1	putative protein secretion protein for export	VFG2053	0.906	-	-	-	-	PAI_CAE85228	0.93	-	-
73	ESBL19_01777	115914	116285	-	123	gspI_1	putative protein secretion protein for export	VFG2052	0.943	-	-	-	-	PAI_CAE85229	0.984	-	-
74	ESBL19_01778	116282	116845	-	187	epsH	Type II secretion system protein H	VFG2051	0.898	-	-	-	-	PAI_CAE85230	0.904	-	-
75	ESBL19_01779	116849	117304	-	151	gspG_1	putative protein secretion protein for export	VFG2050	0.993	-	-	-	-	PAI_CAE85231	1	-	-
76	ESBL19_01780	117321	118544	-	407	gspF_1	putative protein secretion protein for export	VFG2049	0.946	-	-	-	-	PAI_CAE85232	0.988	-	-
77	ESBL19_01781	118544	120037	-	497	gspE_1	putative protein secretion protein for export	VFG2048	0.976	-	-	-	-	PAI_CAE85233	0.984	-	-
78	ESBL19_01782	120037	122097	-	686	gspD_1	putative protein secretion protein for export	VFG2047	0.889	-	-	-	-	PAI_CAE85234	0.898	-	-
79	ESBL19_01783	122127	122969	-	280	yghF	putative secretion pathway protein, C-typeprotein	VFG2046	0.911	-	-	-	-	PAI_CAE85235	0.939	-	-
80	ESBL19_01784	123104	123514	-	136	yghG	putative lipoprotein	-	-	-	-	-	-	PAI_CAE85236	0.978	-	-
81	ESBL19_01785	123580	124389	-	269	pppA	prepilin peptidase	VFG1882	*	-	-	-	-	PAI_CAE85237	0.978	-	-
82	ESBL19_01786	124519	129075	-	1518	yghJ	putative lipoprotein	VFG0106	*	-	-	-	-	PAI_CAE85238	0.97	-	-
83	ESBL19_01787	129560	131224	-	554	glcA	glycolate / lactate:H+ symporter	-	-	-	-	-	-	PAI_CAE85240	1	ARI_484356531	*
84	ESBL19_01788	131597	133768	-	723	glcB	malate synthase G	-	-	-	-	-	-	PAI_CAE85241	0.992	-	-
85	ESBL19_01789	133790	134194	-	134	-	hypothetical protein	-	-	-	-	-	-	PAI_CAE85242	1	-	-
86	ESBL19_01790	134199	135422	-	407	glcF	glycolate oxidase, predicted iron-sulfursubunit	-	-	-	-	-	-	PAI_CAE85243	1	-	-
87	ESBL19_01791	135433	136485	-	350	glcE	glycolate oxidase, predicted FAD-bindingsubunit	-	-	-	-	-	-	PAI_CAE85244	0.991	-	-
88	ESBL19_01792	136485	137984	-	499	glcD	glycolate oxidase, predicted FAD-linked subunit	-	-	-	-	-	-	PAI_CAE85245	0.996	-	-
89	ESBL19_01793	138235	138999	+	254	glcC	GlcC transcriptional dual regulator	-	-	-	-	-	-	PAI_CAE85246	0.996	-	-
90	ESBL19_01794	139006	140148	-	380	yghO	putative DNA-binding transcriptional regulator	-	-	-	-	-	-	PAI_CAE85247	0.997	-	-
91	ESBL19_01796	142237	143151	+	304	ybjS_1	putative NAD(P)H-binding oxidoreductase with NAD(P)-binding Rossmann-fold domain protein	-	-	-	-	-	-	PAI_CAE85249	0.961	ARI_484359532	*
92	ESBL19_01797	143183	143431	+	82	acpP_1	Acyl carrier protein	-	-	-	-	-	-	PAI_CAE85250	0.988	-	-
93	ESBL19_01798	143431	144603	+	390	kbl_1	2-amino-3-ketobutyrate CoA ligase	-	-	-	-	-	-	PAI_CAE85251	0.992	-	-
94	ESBL19_01799	144638	145717	-	359	lptG_1	LptABCFG ABC transporter	-	-	-	-	-	-	PAI_CAE85252	0.992	-	-
95	ESBL19_01801	146815	147375	-	186	-	hypothetical protein	-	-	-	-	-	-	PAI_CAE85254	1	-	-
96	ESBL19_01802	147387	148211	-	274	-	hypothetical protein	-	-	-	-	-	-	PAI_CAE85255	0.989	-	-
VF; Virulence factor, Prophage; Prophage, IS; IS element PAI; Pathogenicity island ARI; Resistance island
Microbial Bioinformatics Group at MML, SJTU
