# Supplementary material for: Host-specific plasmid evolution explains the variable spread of clinical antibiotic-resistance plasmids
Source: Proc Natl Acad Sci U S A. 2023 Apr 6;120(15):e2212147120. doi: 10.1073/pnas.2212147120 (PMC10104558; doi:10.1073/pnas.2212147120)
Supplement: Supplementary file 6 — Dataset S05 (XLSX) [file pnas.2212147120.sd05.xlsx]

## Sheet: Sheet1
List
List of identified conserved proteins
No	Synonym	Start	End	Strand	Length(aa)	Gene	Product	VF		AR		T3SE		T4SE		T6SE		T7SE		Prophage		ICE		T3SS		T4SS		T6SS		T7SS		Integron		IS		PAI		ARI
								Hit	Ha-value	Hit	Ha-value	Hit	Ha-value	Hit	Ha-value	Hit	Ha-value	Hit	Ha-value	Hit	Ha-value	Hit	Ha-value	Hit	Ha-value	Hit	Ha-value	Hit	Ha-value	Hit	Ha-value	Hit	Ha-value	Hit	Ha-value	Hit	Ha-value	Hit	Ha-value
1	ESBL01_05080	331	1602	+	423	ESBL01_05080	Phosphoglycerate transport regulatory proteinPgtC;PAI|PAI_AAZ04435 phosphoglycerate transport regulatory protein	-	-	-	-	-	-	-	-	-	-	-	-	-	-	-	-	-	-	-	-	-	-	-	-	-	-	-	-	PAI_CAE85167	0.998	-	-
2	ESBL01_05083	4888	5331	+	147	ESBL01_05083	hypothetical protein	-	-	-	-	-	-	-	-	-	-	-	-	-	-	-	-	-	-	-	-	-	-	-	-	-	-	-	-	-	-	-	-
3	ESBL01_05089	13192	13890	-	232	ESBL01_05089	putative transporter	-	-	-	-	-	-	-	-	-	-	-	-	-	-	-	-	-	-	-	-	-	-	-	-	-	-	-	-	-	-	-	-
4	ESBL01_05090	13895	15310	-	471	ESBL01_05090	putative amino acid dehydrogenase withNAD(P)-binding domain and ferridoxin-like domain protein	-	-	-	-	-	-	-	-	-	-	-	-	-	-	-	-	-	-	-	-	-	-	-	-	-	-	-	-	-	-	-	-
5	ESBL01_05093	17984	18148	+	54	ESBL01_05093	peptide ABC transporter - periplasmic bindingprotein	-	-	-	-	-	-	-	-	-	-	-	-	-	-	-	-	-	-	-	-	-	-	-	-	-	-	-	-	-	-	-	-
6	ESBL01_05094	18510	19772	-	420	ESBL01_05094	KpLE2 phage-like element; predicted integrase;PAI|PAI_AAZ04412 phage integrase	VFG0626	0.988	-	-	-	-	-	-	-	-	-	-	-	-	-	-	-	-	-	-	-	-	-	-	-	-	-	-	PAI_CAE85151	0.986	-	-
7	ESBL01_05095	20236	20562	-	108	ESBL01_05095	hypothetical protein	-	-	-	-	-	-	-	-	-	-	-	-	-	-	-	-	-	-	-	-	-	-	-	-	-	-	-	-	-	-	-	-
8	ESBL01_05096	20559	20822	-	87	ESBL01_05096	Antitoxin ParD1	-	-	-	-	-	-	-	-	-	-	-	-	-	-	-	-	-	-	-	-	-	-	-	-	-	-	-	-	-	-	-	-
9	ESBL01_05097	20894	21760	-	288	ESBL01_05097	hypothetical protein;VF|VFG1533 (gi:24528062) z1226 - Z1226 protein	VFG1533	0.896	-	-	-	-	-	-	-	-	-	-	-	-	-	-	-	-	-	-	-	-	-	-	-	-	-	-	PAI_CAI43906	0.91	-	-
10	ESBL01_05098	21845	22042	-	65	ESBL01_05098	hypothetical protein;PAI|PAI_AAK00484 unknown	VFG1532	0.954	-	-	-	-	-	-	-	-	-	-	-	-	-	-	-	-	-	-	-	-	-	-	-	-	-	-	PAI_CAD33791	0.954	-	-
11	ESBL01_05099	22054	22542	-	162	ESBL01_05099	CP4-44 prophage; predicted protein;VF|VFG0787 (gi:15804204) Z5092 - unknown protein encoded within prophage CP-933L	VFG1621	0.951	-	-	-	-	-	-	-	-	-	-	-	-	-	-	-	-	-	-	-	-	-	-	-	-	-	-	PAI_AAC31487	0.914	-	-
12	ESBL01_05100	22539	22916	-	125	ESBL01_05100	CP4-44 prophage; toxin of the CbtA-CbeAtoxin-antitoxin system;VF|VFG0786 (gi:15804203) Z5091 - unknown protein encoded within prophage CP-933L	VFG1620	0.936	-	-	-	-	-	-	-	-	-	-	-	-	-	-	-	-	-	-	-	-	-	-	-	-	-	-	PAI_AAC31486	0.928	-	-
13	ESBL01_05101	23006	23374	-	122	ESBL01_05101	CP4-44 prophage; antitoxin of the CbtA-CbeA toxin-antitoxin system;PAI|PAI_AAZ04460 conserved hypothetical protein	VFG1619	0.984	-	-	-	-	-	-	-	-	-	-	-	-	-	-	-	-	-	-	-	-	-	-	-	-	-	-	PAI_CAE85203	0.959	-	-
14	ESBL01_05102	23454	23675	-	73	ESBL01_05102	CP4-44 prophage; predicted protein;VF|VFG1679 (gi:28316259) orf56 - hypothetical protein	VFG1679	0.986	-	-	-	-	-	-	-	-	-	-	-	-	-	-	-	-	-	-	-	-	-	-	-	-	-	-	PAI_CAD66204	0.986	-	-
15	ESBL01_05103	23738	24214	-	158	ESBL01_05103	CP4-44 prophage; predicted DNA repair protein;PAI|PAI_CAD33787 Z1217 protein	-	-	-	-	-	-	-	-	-	-	-	-	-	-	-	-	-	-	-	-	-	-	-	-	-	-	-	-	PAI_CAI43846	0.994	-	-
16	ESBL01_05104	24230	24715	-	161	ESBL01_05104	CP4-57 prophage; predicted antirestrictionprotein;PAI|PAI_CAD33786 Z1216 protein	VFG1677	0.981	-	-	-	-	-	-	-	-	-	-	-	-	-	-	-	-	-	-	-	-	-	-	-	-	-	-	PAI_CAD66202	0.981	-	-
17	ESBL01_05105	24807	25625	-	272	ESBL01_05105	CP4-57 prophage; predicted protein;PAI|PAI_CAD66201 hypothetical protein	-	-	-	-	-	-	-	-	-	-	-	-	-	-	-	-	-	-	-	-	-	-	-	-	-	-	-	-	PAI_AAZ04456	0.985	-	-
18	ESBL01_05106	25715	25948	-	77	ESBL01_05106	CP4-6 prophage; predicted protein;VF|VFG1525 (gi:24528054) ORF74 - hypothetical protein	VFG1525	0.974	-	-	-	-	-	-	-	-	-	-	-	-	-	-	-	-	-	-	-	-	-	-	-	-	-	-	PAI_AAZ04455	0.974	-	-
19	ESBL01_05107	25954	26631	-	225	ESBL01_05107	hypothetical protein;PAI|PAI_CAD33783 hypothetical protein	VFG1614	0.982	-	-	-	-	-	-	-	-	-	-	-	-	-	-	-	-	-	-	-	-	-	-	-	-	-	-	PAI_CAD33783	0.982	-	-
20	ESBL01_05108	26782	27462	-	226	ESBL01_05108	CP4-57 prophage; predicted DNA-bindingtranscriptional regulator;VF|VFG1523 (gi:24528052) ORF72 - hypothetical protein	VFG1613	0.973	-	-	-	-	-	-	-	-	-	-	-	-	-	-	-	-	-	-	-	-	-	-	-	-	-	-	PAI_CAD33782	0.969	-	-
21	ESBL01_05109	27560	27736	+	58	ESBL01_05109	hypothetical protein	-	-	-	-	-	-	-	-	-	-	-	-	-	-	-	-	-	-	-	-	-	-	-	-	-	-	-	-	-	-	-	-
22	ESBL01_05110	27665	28549	-	294	ESBL01_05110	CP4-57 prophage; predicted GTP-binding protein;VF|VFG1522 (gi:24528051) ORF71 - hypothetical protein	VFG1522	0.949	-	-	-	-	-	-	-	-	-	-	-	-	-	-	-	-	-	-	-	-	-	-	-	-	-	-	PAI_AAZ04452	0.969	-	-
23	ESBL01_05111	28663	29622	+	319	ESBL01_05111	hypothetical protein	-	-	-	-	-	-	-	-	-	-	-	-	-	-	-	-	-	-	-	-	-	-	-	-	-	-	-	-	-	-	-	-
24	ESBL01_05112	29679	30482	-	267	ESBL01_05112	hypothetical protein	-	-	-	-	-	-	-	-	-	-	-	-	-	-	-	-	-	-	-	-	-	-	-	-	-	-	-	-	-	-	-	-
25	ESBL01_05113	32277	33008	+	243	ESBL01_05113	hypothetical protein;PAI|PAI_CAI43834 hypothetical protein	VFG1610	0.922	-	-	-	-	-	-	-	-	-	-	-	-	-	-	-	-	-	-	-	-	-	-	-	-	-	-	PAI_AAZ04449	0.872	-	-
26	ESBL01_05114	33430	34134	-	234	ESBL01_05114	hypothetical protein	-	-	-	-	-	-	-	-	-	-	-	-	-	-	-	-	-	-	-	-	-	-	-	-	-	-	-	-	-	-	-	-
27	ESBL01_05115	35764	36330	+	188	ESBL01_05115	hypothetical protein;VF|VFG1581 (gi:23954264) orf47 - hypothetical protein	VFG1478	1	-	-	-	-	-	-	-	-	-	-	-	-	-	-	-	-	-	-	-	-	-	-	-	-	-	-	PAI_CAD33737	1	-	-
28	ESBL01_05116	36577	37137	+	186	ESBL01_05116	hypothetical protein;PAI|PAI_CAD33738 hypothetical protein	VFG1580	0.978	-	-	-	-	-	-	-	-	-	-	-	-	-	-	-	-	-	-	-	-	-	-	-	-	-	-	PAI_AAZ04429	0.914	-	-
29	ESBL01_05117	37206	37439	+	77	ESBL01_05117	hypothetical protein;VF|VFG1579 (gi:23954262) orf45 - hypothetical protein	VFG1480	0.987	-	-	-	-	-	-	-	-	-	-	-	-	-	-	-	-	-	-	-	-	-	-	-	-	-	-	PAI_CAD33739	0.987	-	-
30	ESBL01_05118	37718	38266	+	182	ESBL01_05118	hypothetical protein;VF|VFG1638 (gi:14594872) z1194 - hypothetical protein	VFG1578	0.89	-	-	-	-	-	-	-	-	-	-	-	-	-	-	-	-	-	-	-	-	-	-	-	-	-	-	PAI_CAC43420	0.654	-	-
31	ESBL01_05120	38581	38772	-	63	ESBL01_05120	hypothetical protein	-	-	-	-	-	-	-	-	-	-	-	-	-	-	-	-	-	-	-	-	-	-	-	-	-	-	-	-	-	-	-	-
32	ESBL01_05121	41271	42629	+	452	ESBL01_05121	Adhesin YadA	-	-	-	-	-	-	-	-	-	-	-	-	-	-	-	-	-	-	-	-	-	-	-	-	-	-	-	-	-	-	-	-
33	ESBL01_05122	42691	43146	+	151	ESBL01_05122	hypothetical protein	-	-	-	-	-	-	-	-	-	-	-	-	-	-	-	-	-	-	-	-	-	-	-	-	-	-	-	-	-	-	-	-
34	ESBL01_05123	43531	43869	-	112	ESBL01_05123	hypothetical protein	-	-	-	-	-	-	-	-	-	-	-	-	-	-	-	-	-	-	-	-	-	-	-	-	-	-	-	-	-	-	-	-
35	ESBL01_05125	45063	46619	-	518	ESBL01_05125	maltose / glucose PTS permease - MalX subunit	-	-	-	-	-	-	-	-	-	-	-	-	-	-	-	-	-	-	-	-	-	-	-	-	-	-	-	-	-	-	-	-
36	ESBL01_05127	47766	49109	-	447	ESBL01_05127	hypothetical protein	-	-	-	-	-	-	-	-	-	-	-	-	-	-	-	-	-	-	-	-	-	-	-	-	-	-	-	-	-	-	-	-
37	ESBL01_05129	50604	51920	-	438	ESBL01_05129	glycerol-3-phosphate / glycerol-2-phosphate ABC transporter - putative periplasmic binding protein	-	-	-	-	-	-	-	-	-	-	-	-	-	-	-	-	-	-	-	-	-	-	-	-	-	-	-	-	-	-	-	-
38	ESBL01_05130	52285	52392	+	35	ESBL01_05130	hypothetical protein	-	-	-	-	-	-	-	-	-	-	-	-	-	-	-	-	-	-	-	-	-	-	-	-	-	-	-	-	-	-	-	-
39	ESBL01_05132	53744	54004	+	86	ESBL01_05132	Qin prophage; predicted transposase;IS|ISEcl1_PEP2	-	-	-	-	-	-	-	-	-	-	-	-	-	-	-	-	-	-	-	-	-	-	-	-	-	-	ISEc48_PEP3	0.907	-	-	-	-
40	ESBL01_05133	54264	56234	+	656	ESBL01_05133	outer membrane receptor involved in uptake offerric dihyroxybenzoylserine;VF|VFG0917 (gi:26250130) chuA - Outer membrane heme/hemoglobin receptor	VFG1659	0.988	-	-	-	-	-	-	-	-	-	-	-	-	-	-	-	-	-	-	-	-	-	-	-	-	-	-	PAI_CAD66184	0.988	-	-
41	ESBL01_05134	56253	57044	+	263	ESBL01_05134	hypothetical protein;VF|VFG1660 (gi:28316240) orf37 - hypothetical protein	VFG1660	0.901	-	-	-	-	-	-	-	-	-	-	-	-	-	-	-	-	-	-	-	-	-	-	-	-	-	-	PAI_CAD66185	0.901	-	-
42	ESBL01_05135	57286	57462	+	58	ESBL01_05135	hypothetical protein;IS|ISSfl3_PEP	-	-	-	-	-	-	-	-	-	-	-	-	-	-	-	-	-	-	-	-	-	-	-	-	-	-	ISSfl3_PEP	0.69	-	-	-	-
43	ESBL01_05136	57624	58004	+	126	ESBL01_05136	IS2 element protein InsA;VF|VFG1053 (gi:15808733) orf37 - unknown	VFG1053	1	-	-	-	-	-	-	-	-	-	-	-	-	-	-	-	-	-	-	-	-	-	-	-	-	-	-	PAI_AAL08462	1	ARI_15808733	1
44	ESBL01_05137	58001	58348	+	115	ESBL01_05137	hypothetical protein;VF|VFG1709 (gi:26249413) c3578 - Unknown protein encoded by ISEc8 within prophage	VFG1709	0.991	-	-	-	-	-	-	-	-	-	-	-	-	-	-	-	-	-	-	-	-	-	-	-	-	ISEc8_PEP2	0.991	PAI_AAC31493	0.991	-	-
45	ESBL01_05138	58444	60036	-	530	ESBL01_05138	hypothetical protein;IS|IS682_PEP3	-	-	-	-	-	-	-	-	-	-	-	-	-	-	-	-	-	-	-	-	-	-	-	-	-	-	ISEc23_PEP3	0.968	-	-	-	-
46	ESBL01_05139	60067	60417	-	116	ESBL01_05139	hypothetical protein;IS|ISEc43_PEP2	-	-	-	-	-	-	-	-	-	-	-	-	-	-	-	-	-	-	-	-	-	-	-	-	-	-	IS682_PEP2	0.966	-	-	-	-
47	ESBL01_05140	60414	60839	-	141	ESBL01_05140	hypothetical protein;PAI|PAI_CAD66197 hypothetical protein	-	-	-	-	-	-	-	-	-	-	-	-	-	-	-	-	-	-	-	-	-	-	-	-	-	-	ISEc23_PEP	0.993	PAI_CAD66197	0.759	-	-
48	ESBL01_05143	66571	67074	-	167	ESBL01_05143	IS1 protein InsB;IS|IS1S_PEP2	-	-	-	-	-	-	-	-	-	-	-	-	-	-	-	-	-	-	-	-	-	-	-	-	-	-	IS1G_PEP2	0.988	-	-	-	-
49	ESBL01_05144	67560	68081	+	173	ESBL01_05144	RNA polymerase, sigma 19 factor;VF|VFG1049 (gi:15808729) fecI - FecI	VFG1049	1	-	-	-	-	-	-	-	-	-	-	-	-	-	-	-	-	-	-	-	-	-	-	-	-	-	-	PAI_AAL08458	1	ARI_15808729	1
50	ESBL01_05145	68078	69031	+	317	ESBL01_05145	regulator for fec operon, periplasmic;VF|VFG1048 (gi:15808728) fecR - FecR	VFG1048	1	-	-	-	-	-	-	-	-	-	-	-	-	-	-	-	-	-	-	-	-	-	-	-	-	-	-	PAI_AAL08457	1	ARI_15808728	1
51	ESBL01_05147	71487	72389	+	300	ESBL01_05147	ferric dicitrate ABC transporter - periplasmicbinding protein;VF|VFG1045 (gi:15808725) fecB - FecB	VFG1045	0.99	-	-	-	-	-	-	-	-	-	-	-	-	-	-	-	-	-	-	-	-	-	-	-	-	-	-	PAI_AAL08454	0.99	ARI_15808725	0.99
52	ESBL01_05148	72386	73384	+	332	ESBL01_05148	ferric dicitrate ABC transporter - membranesubunit;VF|VFG1044 (gi:15808724) fecC - FecC	VFG1044	0.97	-	-	-	-	-	-	-	-	-	-	-	-	-	-	-	-	-	-	-	-	-	-	-	-	-	-	PAI_AAL08453	0.97	ARI_15808724	0.97
53	ESBL01_05149	73381	74337	+	318	ESBL01_05149	ferric dicitrate ABC transporter - membranesubunit;VF|VFG1043 (gi:15808723) fecD - FecD	VFG1043	1	-	-	-	-	-	-	-	-	-	-	-	-	-	-	-	-	-	-	-	-	-	-	-	-	-	-	PAI_AAL08452	1	ARI_15808723	1
54	ESBL01_05150	74338	75105	+	255	ESBL01_05150	ferric dicitrate ABC transporter - ATP bindingsubunit;VF|VFG1042 (gi:15808722) fecE - ATP-binding protein FecE	VFG1042	1	-	-	-	-	-	-	-	-	-	-	-	-	-	-	-	-	-	-	-	-	-	-	-	-	-	-	PAI_AAL08451	1	ARI_15808722	1
55	ESBL01_05151	75663	75920	-	85	ESBL01_05151	KpLE2 phage-like element; predicted protein;VF|VFG1041 (gi:15808721) orf25 - unknown	VFG1041	0.729	-	-	-	-	-	-	-	-	-	-	-	-	-	-	-	-	-	-	-	-	-	-	-	-	-	-	PAI_AAL08450	0.729	ARI_15808721	0.729
56	ESBL01_05152	76003	76656	-	217	ESBL01_05152	KpLE2 phage-like element; partial transposase;IS|IS911_PEP2	-	-	-	-	-	-	-	-	-	-	-	-	Prophage_41057343	0.968	-	-	-	-	-	-	-	-	-	-	-	-	IS911_PEP3	0.94	-	-	-	-
57	ESBL01_05153	76918	78069	-	383	ESBL01_05153	transposase of IS30;IS|IS30H_PEP	-	-	-	-	-	-	-	-	-	-	-	-	-	-	-	-	-	-	-	-	-	-	-	-	-	-	IS30_PEP	1	-	-	-	-
58	ESBL01_05154	78293	79039	+	248	ESBL01_05154	KpLE2 phage-like element; partial transposase;PAI|PAI_AAC31485 L0006	-	-	-	-	-	-	-	-	-	-	-	-	-	-	-	-	-	-	-	-	-	-	-	-	-	-	ISEc31_PEP3	0.996	PAI_AAC31485	0.871	-	-
59	ESBL01_05155	79032	80036	-	334	ESBL01_05155	hypothetical protein;PAI|PAI_CAD33772 IS66-like transposase	-	-	-	-	-	-	-	-	-	-	-	-	-	-	-	-	-	-	-	-	-	-	-	-	-	-	ISCro1_PEP3	0.958	PAI_CAD33772	0.668	-	-
60	ESBL01_05156	80056	80403	-	115	ESBL01_05156	hypothetical protein;VF|VFG1665 (gi:28316245) pB171ORF50 - ORF50 protein of pB171	VFG1665	0.983	-	-	-	-	-	-	-	-	-	-	-	-	-	-	-	-	-	-	-	-	-	-	-	-	ISCro1_PEP2	0.983	PAI_CAD66190	0.983	-	-
61	ESBL01_05157	80403	81053	-	216	ESBL01_05157	hypothetical protein;IS|ISSfl3_PEP	-	-	-	-	-	-	-	-	-	-	-	-	-	-	-	-	-	-	-	-	-	-	-	-	-	-	IS679_PEP	0.944	-	-	-	-
VF; Virulence factor, AR; Antibiotic resistance determinant, T3SE; (TE) type III secretion effector, T4SE; (FE) type IV secretion effector, T6SE; (SE) type VI secretion effector, T7SE; type VII secretion effector, Prophage; Prophage, ICE; integrative and conjugative elementT3SS; (T) type III secretion system, T4SS; (F) type IV secretion system, T6SS; (S) type VI secretion system, T7SS; type VII s…
Microbial Bioinformatics Group at MML, SJTU
