# Supplementary material for: Host-specific plasmid evolution explains the variable spread of clinical antibiotic-resistance plasmids
Source: Proc Natl Acad Sci U S A. 2023 Apr 6;120(15):e2212147120. doi: 10.1073/pnas.2212147120 (PMC10104558; doi:10.1073/pnas.2212147120)
Supplement: Supplementary file 7 — Dataset S06 (XLSX) [file pnas.2212147120.sd06.xlsx]

## Sheet: Sheet1
Population ID	Clone ID	Colour	Replicon	Contig	Type	Mutation	Position	Del start	Del end	Annotation	Gene	Description
Strain1p1_1	Strain1p1_1_plasmid_plus	green	host_chromosome	ESBL01_1	DEL	Δ1_bp	644955			coding_(749/852_nt)	insF‑1_3_←	IS3_element_protein_InsF
Strain1p1_1	Strain1p1_1_plasmid_plus	green	host_chromosome	ESBL01_1	SNP	C→G	1547345			intergenic_(+56/‑11)	fimC_3_→_/_→_fimD_1	periplasmic_chaperone,_required_for_type_1_fimbriae/outer_membrane_protein;_export_and_assembly_of_type_1_fimbriae
Strain1p1_1	Strain1p1_1_plasmid_plus	green	host_chromosome	ESBL01_2	SNP	A→C	3529962			G9G_(GGA→GGC)_	galE_2_→	UDP‑glucose_4‑epimerase_monomer
Strain1p1_2	Strain1p1_2_plasmid_minus	orange	host_chromosome	ESBL01_1	SNP	C→A	1547345			intergenic_(+56/‑11)	fimC_3_→_/_→_fimD_1	periplasmic_chaperone,_required_for_type_1_fimbriae/outer_membrane_protein;_export_and_assembly_of_type_1_fimbriae
Strain1p1_2	Strain1p1_2_plasmid_plus	orange	host_chromosome	ESBL01_1	SNP	T→C	1508675			H34R_(CAC→CGC)_	treB_←	trehalose_PTS_permease_‑_TreB_subunit
Strain1p1_3	Strain1p1_3_plasmid_minus	purple	host_chromosome	ESBL01_1	SNP	C→T	1547346			intergenic_(+57/‑10)	fimC_3_→_/_→_fimD_1	periplasmic_chaperone,_required_for_type_1_fimbriae/outer_membrane_protein;_export_and_assembly_of_type_1_fimbriae
Strain1p1_3	Strain1p1_3_plasmid_plus	purple	host_chromosome	ESBL01_1	SNP	G→T	118441			A273S_(GCT→TCT)_	rbsK_1_→	ribokinase
Strain1p1_3	Strain1p1_3_plasmid_plus	purple	plasmid_ESBL	ESBL01_4		inversion		90331	94949
Strain1p1_4	Strain1p1_4_plasmid_minus	pink	host_chromosome	ESBL01_2	DEL	Δ1_bp	3532641			coding_(57/345_nt)	wfgD_→	UDP‑Glc:alpha‑D‑GlcNAc‑diphosphoundecaprenol_beta‑1,3‑glucosyltransferase_WfgD
Strain1p1_4	Strain1p1_4_plasmid_minus	pink	host_chromosome	ESBL01_2	INS	(T)9→10	3543636			coding_(681/1011_nt)	ESBL01_03336_→	hypothetical_protein
Strain1p1_4	Strain1p1_4_plasmid_minus	pink	host_chromosome	ESBL01_1	SNP	C→A	1547330			intergenic_(+41/‑26)	fimC_3_→_/_→_fimD_1	periplasmic_chaperone,_required_for_type_1_fimbriae/outer_membrane_protein;_export_and_assembly_of_type_1_fimbriae
Strain1p1_4	Strain1p1_4_plasmid_minus	pink	host_chromosome	ESBL01_1	SNP	C→G	202558			intergenic_(‑249/+26)	yhaO_←_/_←_tdcG	YhaO_STP_transporter/L‑serine_deaminase_III
Strain1p15_2	Strain1p15_2_plasmid_minus	orange	host_chromosome	ESBL01_2	DEL	(T)7→6	3984097			coding_(14/714_nt)	ESBL01_03805_→	hypothetical_protein
Strain1p15_2	Strain1p15_2_plasmid_minus	orange	host_chromosome	ESBL01_2	DEL	(A)7→6	3530231			coding_(296/996_nt)	galE_2_→	UDP‑glucose_4‑epimerase_monomer
Strain1p15_2	Strain1p15_2_plasmid_plus	orange	host_chromosome	ESBL01_1	SNP	T→C	1508675			H34R_(CAC→CGC)_	treB_←	trehalose_PTS_permease_‑_TreB_subunit
Strain1p15_2	Strain1p15_2_plasmid_plus	orange	plasmid_ESBL	ESBL15_2	NJ		24154
Strain1p15_3	Strain1p15_3_plasmid_minus	purple	host_chromosome	ESBL01_1	SNP	C→G	1547345			intergenic_(+56/‑11)	fimC_3_→_/_→_fimD_1	periplasmic_chaperone,_required_for_type_1_fimbriae/outer_membrane_protein;_export_and_assembly_of_type_1_fimbriae
Strain1p15_3	Strain1p15_3_plasmid_plus	purple	host_chromosome	ESBL01_1	SNP	T→C	1319456			T475A_(ACC→GCC)_	cadC_←	CadC_DNA‑binding_transcriptional_activator
Strain1p15_4	Strain1p15_4_plasmid_minus	pink	host_chromosome	ESBL01_2	SNP	A→C	3529981			T16P_(ACC→CCC)_	galE_2_→	UDP‑glucose_4‑epimerase_monomer
Strain1p15_4	Strain1p15_4_plasmid_plus	pink	host_chromosome	ESBL01_2	DEL	Δ65_bp	3530441			coding_(506‑570/996_nt)	galE_2_→	UDP‑glucose_4‑epimerase_monomer
Strain1p15_4	Strain1p15_4_plasmid_plus	pink	plasmid_ESBL	ESBL15_2	NJ		24154
Strain1p15_4	Strain1p15_4_plasmid_plus	pink	host_chromosome	ESBL01_2	SNP	T→G	4039149			F111L_(TTT→TTG)_	ydhP_→	YdhP
Strain1pFree_3	Strain1pFree_3	⁃	host_chromosome	ESBL01_1	SNP	T→C	1508675			H34R_(CAC→CGC)_	treB_←	trehalose_PTS_permease_‑_TreB_subunit
Strain1pFree_4	Strain1pFree_4	⁃	host_chromosome	ESBL01_2	SNP	A→G	3532679			D32G_(GAT→GGT)_	wfgD_→	UDP‑Glc:alpha‑D‑GlcNAc‑diphosphoundecaprenol_beta‑1,3‑glucosyltransferase_WfgD
Strain1pFree_1	Strain1pFree_1	⁃	host_chromosome	ESBL01_1	SNP	T→C	778829			intergenic_(+416/‑154)	ESBL01_00756_→_/_→_ESBL01_00757	hypothetical_protein/hypothetical_protein
Strain1pFree_1	Strain1pFree_1	⁃	host_chromosome	ESBL01_1	SNP	T→C	1508675			H34R_(CAC→CGC)_	treB_←	trehalose_PTS_permease_‑_TreB_subunit
Strain1pFree_2	Strain1pFree_2	⁃	host_chromosome	ESBL01_2	DEL	Δ1_bp	4679492			coding_(5/645_nt)	gfcB_→	putative_outer_membrane_lipoprotein
Strain1p15_3	Strain1p15_3_plasmid_minus	purple	host_chromosome	ESBL01_6	DEL	Δ19968		19995	39963			Pathogenicity island
Strain1pFree_4	Strain1pFree_4	⁃	host_chromosome	ESBL01_6	DEL	Δ19957		20003	39960			Pathogenicity island
Strain1p1_2	Strain1p1_2_plasmid_minus	orange	host_chromosome	ESBL01_6	DEL	Δ20032		19932	39964			Pathogenicity island
Strain1p1_3	Strain1p1_3_plasmid_minus	purple	host_chromosome	ESBL01_6	DEL	Δ20015		20028	40043			Pathogenicity island
Strain1p1_4	Strain1p1_4_plasmid_minus	pink	host_chromosome	ESBL01_6	DEL	Δ20037		19944	39981			Pathogenicity island
Strain1p1_2	Strain1p1_2_plasmid_plus	orange	host_chromosome	ESBL01_6	DEL	Δ19917		19988	39905			Pathogenicity island
Strain1p1_4	Strain1p1_4_plasmid_plus	pink	host_chromosome	ESBL01_6	DEL	Δ19917		19988	39905			Pathogenicity island
Strain1p15_4	Strain1p15_4_plasmid_minus	pink	host_chromosome	ESBL01_6	DEL	Δ19917		19988	39905			Pathogenicity island
Strain1p15_3	Strain1p15_3_plasmid_minus	purple	host_chromosome	ESBL01_2	NJ		1			intergenic (–/+162)	–/yqgA	–/putative transport protein
Strain1pFree_4	Strain1pFree_4	⁃	host_chromosome	ESBL01_2	NJ		1			intergenic (–/+162)	–/yqgA	–/putative transport protein
Strain1p1_2	Strain1p1_2_plasmid_minus	orange	host_chromosome	ESBL01_2	NJ		1			intergenic (–/+162)	–/yqgA	–/putative transport protein
Strain1p1_3	Strain1p1_3_plasmid_minus	purple	host_chromosome	ESBL01_2	NJ		1			intergenic (–/+162)	–/yqgA	–/putative transport protein
Strain1p1_4	Strain1p1_4_plasmid_minus	pink	host_chromosome	ESBL01_2	NJ		1			intergenic (–/+162)	–/yqgA	–/putative transport protein
Strain1p1_2	Strain1p1_2_plasmid_plus	orange	host_chromosome	ESBL01_2	NJ		1			intergenic (–/+162)	–/yqgA	–/putative transport protein
Strain1p1_4	Strain1p1_4_plasmid_plus	pink	host_chromosome	ESBL01_2	NJ		1			intergenic (–/+162)	–/yqgA	–/putative transport protein
Strain1p15_4	Strain1p15_4_plasmid_minus	pink	host_chromosome	ESBL01_2	NJ		1			intergenic (–/+162)	–/yqgA	–/putative transport protein
Strain1p1_1	Strain1p1_1_plasmid_plus	green	host_chromosome	ESBL01_2	NJ		1			intergenic (–/+162)	–/yqgA	–/putative transport protein
Strain1p1_1	Strain1p1_1_plasmid_minus	green	host_chromosome	ESBL01_2	NJ		1			intergenic (–/+162)	–/yqgA	–/putative transport protein
Strain1p1_3	Strain1p1_3_plasmid_plus	purple	host_chromosome	ESBL01_2	NJ		1			intergenic (–/+162)	–/yqgA	–/putative transport protein
Strain1p15_2	Strain1p15_2_plasmid_minus	orange	host_chromosome	ESBL01_2	NJ		1			intergenic (–/+162)	–/yqgA	–/putative transport protein
Strain1p15_2	Strain1p15_2_plasmid_plus	orange	host_chromosome	ESBL01_2	NJ		1			intergenic (–/+162)	–/yqgA	–/putative transport protein
Strain1p15_3	Strain1p15_3_plasmid_plus	purple	host_chromosome	ESBL01_2	NJ		1			intergenic (–/+162)	–/yqgA	–/putative transport protein
Strain1p15_4	Strain1p15_4_plasmid_plus	pink	host_chromosome	ESBL01_2	NJ		1			intergenic (–/+162)	–/yqgA	–/putative transport protein
Strain1pFree_3	Strain1pFree_3	⁃	host_chromosome	ESBL01_2	NJ		1			intergenic (–/+162)	–/yqgA	–/putative transport protein
Strain1pFree_4	Strain1pFree_4	⁃	host_chromosome	ESBL01_2	NJ		1			intergenic (–/+162)	–/yqgA	–/putative transport protein
Strain1pFree_1	Strain1pFree_1	⁃	host_chromosome	ESBL01_2	NJ		1			intergenic (–/+162)	–/yqgA	–/putative transport protein
Strain1pFree_2	Strain1pFree_2	⁃	host_chromosome	ESBL01_2	NJ		1			intergenic (–/+162)	–/yqgA	–/putative transport protein
Strain15p1_1	Strain15p1_1_plasmid_minus	green	host_chromosome	ESBL15_1	DEL	Δ9_bp	1500227			coding_(93‑101/939_nt)	lrhA_→	LrhA_DNA‑binding_transcriptional_dual_regulator
Strain15p1_1	Strain15p1_1_plasmid_plus	green	host_chromosome	ESBL15_1	DEL	Δ9_bp	1500227			coding_(93‑101/939_nt)	lrhA_→	LrhA_DNA‑binding_transcriptional_dual_regulator
Strain15p1_4	Strain15p1_4_plasmid_minus	pink	host_chromosome	ESBL15_1	SNP	C→A	1961431			N228K_(AAC→AAA)_	dcm_→	DNA‑cytosine_methyltransferase
Strain15p1_4	Strain15p1_4_plasmid_minus	pink	host_chromosome	ESBL15_1	SNP	T→G	2406999			S219R_(AGC→CGC)_	yidP_2_←	putative_DNA‑binding_transcriptional_regulator
Strain15p1_4	Strain15p1_4_plasmid_plus	pink	host_chromosome	ESBL15_1	SNP	T→G	4273692			intergenic_(‑401/+75)	fimA_2_←_/_←_fimE	major_type_1_subunit_fimbrin_(pilin)/regulator_for_fimA
Strain15p1_3	Strain15p1_3_plasmid_plus	purple	host_chromosome	ESBL15_1	SNP	A→C	4857245			V145G_(GTG→GGG)_	tatC_←	TatABCE_protein_export_complex
Strain15p1_2	Strain15p1_2_plasmid_minus	orange	host_chromosome	ESBL15_1	SNP	G→A	1079057			W148*_(TGG→TAG)_	rpoS_→	RNA_polymerase,_sigma_S_(sigma_38)_factor
Strain15p1_2	Strain15p1_2_plasmid_minus	orange	host_chromosome	ESBL15_1	SNP	A→T	1750999			L121*_(TTA→TAA)_	ESBL15_01675_←	hypothetical_protein
Strain15p15_2	Strain15p15_2_plasmid_minus	orange	host_chromosome	ESBL15_1	DEL	Δ8_bp	1079409			coding_(795‑802/993_nt)	rpoS_→	RNA_polymerase,_sigma_S_(sigma_38)_factor
Strain15p15_4	Strain15p15_4_plasmid_minus	pink	host_chromosome	ESBL15_1	DEL	Δ1_bp	1079036			coding_(422/993_nt)	rpoS_→	RNA_polymerase,_sigma_S_(sigma_38)_factor
Strain15p15_4	Strain15p15_4_plasmid_plus	pink	host_chromosome	ESBL15_1	SNP	C→T	1500966			Q278*_(CAG→TAG)_	lrhA_→	LrhA_DNA‑binding_transcriptional_dual_regulator
Strain15p15_1	Strain15p15_1_plasmid_minus	green	host_chromosome	ESBL15_1	SNP	C→T	1079215			Q201*_(CAA→TAA)_	rpoS_→	RNA_polymerase,_sigma_S_(sigma_38)_factor
Strain15p15_1	Strain15p15_1_plasmid_plus	green	host_chromosome	ESBL15_1	DUP	(AGCTGCCGC)1→2	1500235			coding_(101/939_nt)	lrhA_→	LrhA_DNA‑binding_transcriptional_dual_regulator
Strain15p15_1	Strain15p15_1_plasmid_plus	green	host_chromosome	ESBL15_1	SNP	G→T	725794			intergenic_(+105/‑14)	ysgA_1_→_/_→_yghW	putative_hydrolase/hypothetical_protein
Strain15p15_3	Strain15p15_3_plasmid_minus	purple	host_chromosome	ESBL15_1	SNP	T→A	1078751			L46*_(TTA→TAA)_	rpoS_→	RNA_polymerase,_sigma_S_(sigma_38)_factor
Strain15p1_1	Strain15p1_1_plasmid_plus	green	plasmid_ESBL	ESBL01_4	DEL	Δ187_bp	43184			intergenic_(‑1282/‑93)	ESBL01_04913_←_/_→_ssb_5	hypothetical_protein/ssDNA‑binding_protein
Strain15p1_4	Strain15p1_4_plasmid_plus	pink	plasmid_ESBL	ESBL01_4	DEL	Δ9200_bp	39216	39216	48416
Strain15p1_2	Strain15p1_2_plasmid_plus	orange	plasmid_ESBL	ESBL01_4	DEL	Δ24_bp	46176			coding_(1927‑1950/2049_nt)	spo0C_1_→	Chromosome‑partitioning_protein_Spo0J
Strain15p1_3	Strain15p1_3_plasmid_plus	purple	plasmid_ESBL	ESBL01_4	DEL	Δ1_bp	45342			coding_(1093/2049_nt)	spo0C_1_→	Chromosome‑partitioning_protein_Spo0J
Strain15p15_3	Strain15p15_3_plasmid_plus	purple	plasmid_ESBL	ESBL15_2	INS	INS	26444			coding_(930/2049_nt)	spo0C_→	Chromosome‑partitioning_protein_Spo0J
Strain15p15_2	Strain15p15_2_plasmid_plus	orange	plasmid_ESBL	ESBL15_2	DEL	Δ6220_bp	24290	24290	30510		spo0C_→	Chromosome‑partitioning_protein_Spo0J
Strain15p15_1	Strain15p15_1_plasmid_plus	green	plasmid_ESBL	ESBL15_2	DEL	Δ6752_bp	22840	22840	29592		spo0C_→	Chromosome‑partitioning_protein_Spo0J
Strain15p15_4	Strain15p15_4_plasmid_plus	pink	plasmid_ESBL	ESBL15_2	SNP	C→T	26928			Q472*_(CAG→TAG)_	spo0C_→	Chromosome‑partitioning_protein_Spo0J
Strain15pFree_3	Strain15pFree_3	⁃	host_chromosome	ESBL15_1	DUP	(CCTCGA)2→3	1500175			coding_(41/939_nt)	lrhA_→	LrhA_DNA‑binding_transcriptional_dual_regulator
Strain15pFree_1	Strain15pFree_1	⁃	host_chromosome	ESBL15_1	SNP	G→T	1264746			E33*_(GAA→TAA)_	iscR_→	IscR_DNA‑binding_transcriptional_dual_regulator
Strain15pFree_2	Strain15pFree_2	⁃	host_chromosome	ESBL15_1	SNP	C→T	2122548			L272L_(CTG→TTG)_	rnd_→	RNase_D
Strain19p1_4	Strain19p1_4_plasmid_minus	pink	host_chromosome	1	DEL	Δ133086	1798615	1798615	1931701			Pathogenicity island
Strain19p1_4	Strain19p1_4_plasmid_plus	pink	host_chromosome	1	DEL	Δ153291	1778408	1778408	1931699			Pathogenicity island
Strain19p1_4	Strain19p1_4_plasmid_plus	pink	plasmid_ESBL	ESBL01_4	inversion			90331	94949
Strain19p1_1	Strain19p1_1_plasmid_minus	green	host_chromosome	1	C→T		393737			W83*_(TGG→TAG)_	ESBL19_00363_←	hypothetical_protein
Strain19p1_1	Strain19p1_1_plasmid_plus	green	host_chromosome	1	DEL	Δ48313	4825000	4825000	4873313			Phage6
Strain19p1_1	Strain19p1_1_plasmid_plus	green	host_chromosome	1	NJ		1886241					Phage6
Strain19p1_1	Strain19p1_1_plasmid_plus	green	host_chromosome	1	SNP	A→G	4574342			intergenic_(‑74/‑28)	pinE_←_/_→_stfE_1	e14_prophage;_site‑specific_DNA_recombinase/e14_prophage;_predicted_side_tail_fiber_protein_fragment
Strain19p1_1	Strain19p1_1_plasmid_plus	green	plasmid_ESBL	ESBL01_4	NJ		3641
Strain19p1_1	Strain19p1_1_plasmid_plus	green	plasmid_ESBL	ESBL01_4	NJ		1929
Strain19p1_3	Strain19p1_3_plasmid_minus	purple	host_chromosome	1	DEL	Δ933	1798637	1798637	1799570			Pathogenicity island
Strain19p1_3	Strain19p1_3_plasmid_minus	purple	host_chromosome	1	SNP	C→T	4576350			L280L_(CTG→CTA)_	stfE_3_←	e14_prophage;_predicted_side_tail_fiber_protein_fragment
Strain19p1_3	Strain19p1_3_plasmid_plus	purple	plasmid_ESBL	ESBL01_4	NJ		3637
Strain19p1_3	Strain19p1_3_plasmid_plus	purple	plasmid_ESBL	ESBL01_4	NJ		1929
Strain19p1_2	Strain19p1_2_plasmid_plus	orange	host_chromosome	1	DEL	Δ31540	1778408	1778408	1809948			Pathogenicity island
Strain19p1_2	Strain19p1_2_plasmid_plus	orange	host_chromosome	1	NJ		429817					astA
Strain19p15_2	Strain19p15_2_plasmid_minus	orange	host_chromosome	1	SNP	C→T	4576365			G275G_(GGG→GGA)_	stfE_3_←
Strain19p15_2	Strain19p15_2_plasmid_minus	orange	host_chromosome	1	SNP	A→G	4574339			intergenic_(‑74/‑28)
Strain19p15_2	Strain19p15_2_plasmid_plus	orange	host_chromosome	1	SNP	C→T	4576350			L280L_(CTG→CTA)_	stfE_3_←	e14_prophage;_predicted_side_tail_fiber_protein_fragment
Strain19p15_2	Strain19p15_2_plasmid_plus	orange	host_chromosome	1	SNP	C→T	4576365			G275G_(GGG→GGA)_	stfE_3_←	e14_prophage;_predicted_side_tail_fiber_protein_fragment
Strain19p15_2	Strain19p15_2_plasmid_plus	orange	host_chromosome	1	SNP	C→T	4576368			L274L_(TTG→TTA)_	stfE_3_←	e14_prophage;_predicted_side_tail_fiber_protein_fragment
Strain19p15_2	Strain19p15_2_plasmid_plus	orange	host_chromosome	1	DEL	Δ88423	1798633	1798633	1887056			Pathogenicity island
Strain19p15_1	Strain19p15_1_plasmid_plus	green	host_chromosome	1	SNP	G→A	742420			E149K_(GAA→AAA)_	php_1_→	putative_hydrolase
Strain19p15_1	Strain19p15_1_plasmid_plus	green	host_chromosome	1	DEL	Δ86713	1798620	1798620	1885333			Pathogenicity island
Strain19p15_3	Strain19p15_3_plasmid_plus	purple	host_chromosome	1	DEL	Δ954	1798633	1798633	1799587			Pathogenicity island
Strain19p15_4	Strain19p15_4_plasmid_plus	pink	host_chromosome	1	DEL	Δ87942	1797399	1797399	1885341			Pathogenicity island
Strain19pFree_3	Strain15pFree_3	⁃	host_chromosome	1	DEL	Δ1 bp	898598			coding_(311/543_nt)	yehD_←	putative_fimbrial‑like_adhesin_protein
Strain19pFree_2	Strain15pFree_2	⁃	host_chromosome	1	DEL	Δ81593	1801407	1801407	1883000			Pathogenicity island
Strain19pFree_1	Strain15pFree_1	⁃	host_chromosome	1	DEL	Δ45 bp	2590745			coding_(1123‑1167/1260_nt)	envC_→	EnvC_murein_hydrolase
Strain19p1_4	Strain19p1_4_plasmid_plus	pink	pColRNAI	ESBL01_7	DEL	Δ6,889_bp	1	1	6890
Strain19p1_3	Strain19p1_3_plasmid_plus	purple	pColRNAI	ESBL01_7	DEL	Δ6,889_bp	1	1	6890
