# Supplementary material for: Host-specific plasmid evolution explains the variable spread of clinical antibiotic-resistance plasmids
Source: Proc Natl Acad Sci U S A. 2023 Apr 6;120(15):e2212147120. doi: 10.1073/pnas.2212147120 (PMC10104558; doi:10.1073/pnas.2212147120)
Supplement: Supplementary file 8 — Dataset S07 (XLSX) [file pnas.2212147120.sd07.xlsx]

## Sheet: Sheet1
Rank	Template	PDB Header	Chain	PDB Molecule	PDB Title	Fold	Superfamily	Family	PDBe Entry	Confidence (%)	Coverage (%)	%i.d.
1	c1vz0B_	nuclear protein	B	chromosome partitioning protein parb	chromosome segregation protein spo0j from thermus2 thermophilus	-	-	-	1VZ0	100	27	33
2	c4umkA_	dna binding protein/dna	A	probable chromosome-partitioning protein parb	the complex of spo0j and pars dna in chromosomal partition system	-	-	-	4umk	100	26	29
3	c7bnrB_	dna binding protein	B	parb family protein	crystal structure of a parb q52a mutant from myxococcus xanthus bound2 to ctpys	-	-	-	7bnr	100	30	25
4	c7nfuA_	dna binding protein	A	nucleoid occlusion protein	crystal structure of c-terminally truncated geobacillus2 thermoleovorans nucleoid occlusion protein noc	-	-	-	7nfu	100	30	23
5	c6t1fD_	dna binding protein	D	chromosome-partitioning protein parb	crystal structure of the c-terminally truncated chromosome-2 partitioning protein parb from caulobacter crescentus complexed to3 the centromeric pars site	-	-	-	6t1f	100	29	24
6	c6sdkB_	dna binding protein	B	stage 0 sporulation protein j	crystal structure of bacterial parb dimer bound to cdp	-	-	-	6sdk	100	29	22
7	d1vz0a2	-	-	-	-	ParB/Sulfiredoxin	ParB/Sulfiredoxin	ParB-like nuclease domain	1vz0	99.9	14	39
8	c6rykA_	cell cycle	A	parb-like nuclease domain protein	crystal structure of the parb-like protein padc	-	-	-	6ryk	99.9	19	28
9	c4rsfA_	dna binding protein	A	parb domain protein nuclease	structure of pnob8-like parb n-domain	-	-	-	4rsf	100	23	18
10	d1vk1a_	-	-	-	-	ParB/Sulfiredoxin	ParB/Sulfiredoxin	Hypothetical protein PF0380	1vk1	99.9	22	17
11	c6s6hA_	dna binding protein	A	chromosome-partitioning protein parb	crystal structure of the dna binding domain of the chromosome-2 partitioning protein parb complexed to the centromeric pars site	-	-	-	6s6h	99.9	18	21
12	c5ujeA_	gene regulation	A	sbni protein	sbni with c-terminal truncation from staphylococcus aureus	-	-	-	5uje	99.9	26	14
13	c1r71B_	transcription/dna	B	transcriptional repressor protein korb	crystal structure of the dna binding domain of korb in complex with2 the operator dna	-	-	-	1r71	99.8	16	21
14	d1vz0a1	-	-	-	-	DNA/RNA-binding 3-helical bundle	KorB DNA-binding domain-like	KorB DNA-binding domain-like	1vz0	99.8	12	26
15	d1r71a_	-	-	-	-	DNA/RNA-binding 3-helical bundle	KorB DNA-binding domain-like	KorB DNA-binding domain-like	1r71	99.7	15	20
